# Supplementary material for: Loss of chromosome 9p21 is associated with a poor prognosis in adenosquamous carcinoma of the pancreas
Source: Precis Clin Med. 2023 Nov 7;6(4):pbad030. doi: 10.1093/pcmedi/pbad030 (PMC10681361; doi:10.1093/pcmedi/pbad030)
Supplement: pbad030_Supplemental_Files [file pbad030_supplemental_files.zip]

Archive with 15 entries (15 files):
- Fig. S1.pdf
- Fig. S2.tif
- Fig. S3.tiff
- Fig. S4.pdf
- Fig. S5.tiff
- Fig. S6.tif
- Fig. S7.pdf
- Fig. S8.pdf
- Fig. S9.pdf
- Supplementary figure legends.docx
- Table S1.csv
- Table S2.xlsx
- Table S3.docx
- Table S4.xlsx
- Table S5.xlsx
