# Supplementary material for: Loss of chromosome 9p21 is associated with a poor prognosis in adenosquamous carcinoma of the pancreas
Source: Precis Clin Med. 2023 Nov 7;6(4):pbad030. doi: 10.1093/pcmedi/pbad030 (PMC10681361; doi:10.1093/pcmedi/pbad030)
Supplement: pbad030_Supplemental_Files [file pbad030_supplemental_files.zip › Table S1.csv]

Table S1. Gene list of the pathway analysis.
Wnt	PI3K-Akt	Notch	mTOR	MAPK	ErbB	Cell cyle	HR
PORCN	EGF	DLL3	SLC7A5	CACNA1A	EGF	CCND1	ATM
WNT1	TGFA	DLL1	SLC3A2	CACNA1B	TGFA	CCND2	BAP1
WNT2	EREG	DLL4	SLC38A9	CACNA1C	AREG	CCND3	BARD1
WNT2B	AREG	JAG1	ATP6V1A	CACNA1D	EGFR	CDK4	BLM
WNT3	FGF1	JAG2	ATP6V1B1	CACNA1E	ERBB2	CDK6	BRCA1
WNT3A	FGF2	MFNG	ATP6V1B2	CACNA1F	PLCG1	RB1	BRCA2
WNT4	FGF3	LFNG	ATP6V1C2	CACNA1G	PLCG2	RBL1	BRIP1
WNT5A	FGF4	RFNG	ATP6V1C1	CACNA1H	CAMK2A	RBL2	CDK12
WNT5B	FGF17	NOTCH1	ATP6V1D	CACNA1I	CAMK2D	ABL1	CHEK1
WNT6	FGF6	NOTCH2	ATP6V1E2	CACNA1S	CAMK2B	HDAC1	CHEK2
WNT7A	FGF7	NOTCH3	ATP6V1E1	CACNA2D1	CAMK2G	HDAC2	DMC1
WNT7B	FGF8	NOTCH4	ATP6V1F	CACNA2D2	PRKCA	E2F1	EME1
WNT8A	FGF9	RBPJL	ATP6V1G1	CACNA2D3	PRKCB	E2F2	EME2
WNT8B	FGF10	RBPJ	ATP6V1G3	CACNA2D4	PRKCG	E2F3	FANCA
WNT9A	FGF16	HES1	ATP6V1G2	CACNB1	CBL	E2F4	FANCC
WNT9B	FGF5	HES5	ATP6V1H	CACNB2	CBLB	E2F5	FANCD2
WNT10B	FGF18	HEYL	LAMTOR1	CACNB3	STAT5A	TFDP1	FANCE
WNT10A	FGF20	HEY1	LAMTOR2	CACNB4	STAT5B	TFDP2	FANCF
WNT11	FGF22	HEY2	LAMTOR3	CACNG1	SRC	GSK3B	FANCG
WNT16	FGF19	PTCRA	LAMTOR4	CACNG2	PTK2	TGFB1	FANCL
CER1	FGF21	DVL3	LAMTOR5	CACNG3	CRK	TGFB2	FANCM
NOTUM	FGF23	DVL2	FLCN	CACNG4	CRKL	TGFB3	GEN1
WIF1	NGF	DVL1	FNIP1	CACNG5	ABL1	SMAD2	HFM1
SERPINF1	BDNF	NUMB	FNIP2	CACNG6	ABL2	SMAD3	MRE11
SOST	NTF3	NUMBL	RRAGA	CACNG7	NCK1	SMAD4	MUS81
DKK1	NTF4	DTX2	RRAGB	CACNG8	NCK2	MYC	NBN
DKK2	INS	DTX3L	RRAGC	PRKACA	PAK1	ZBTB17	PALB2
DKK4	IGF1	DTX1	RRAGD	PRKACB	PAK2	CDKN2A	PPP4C
SFRP1	IGF2	DTX3	SESN2	PRKACG	PAK3	CDKN2B	PPP4R1
SFRP2	PDGFA	DTX4	CASTOR1	PRKCA	PAK4	CDKN2C	PPP4R2
FRZB	PDGFB	ADAM17	CASTOR2	PRKCB	PAK5	CDKN2D	PPP4R3A
SFRP4	PDGFC	PSEN1	MIOS	PRKCG	PAK6	CDKN1B	PPP4R3B
SFRP5	PDGFD	PSEN2	SEH1L	GNA12	BUB1B-PAK6	CDKN1C	PPP4R4
RSPO1	CSF1	PSENEN	WDR24	GNG12	MAP2K4	CDKN1A	RAD50
RSPO2	KITLG	NCSTN	WDR59	PPP3CA	MAP2K7	CCNE1	RAD51
RSPO3	FLT3LG	APH1A	SEC13	PPP3CB	MAPK8	CCNE2	RAD51B
RSPO4	VEGFA	APH1B	DEPDC5	PPP3CC	MAPK10	CDK2	RAD51C
LGR4	VEGFB	MAML3	NPRL2	PPP3R1	MAPK9	SKP1	RAD51D
LGR5	PGF	MAML2	NPRL3	PPP3R2	JUN	CUL1	RAD52
LGR6	VEGFC	MAML1	SKP2	RASGRF1	ELK1	RBX1	RAD54B
RNF43	VEGFD	CREBBP	RNF152	RASGRF2	BTC	SKP2	RAD54L
ZNRF3	HGF	EP300	RPTOR	RASGRP1	HBEGF	CCNA2	RAD54L2
FZD1	ANGPT1	KAT2B	AKT1S1	RASGRP2	EREG	CCNA1	RDM1
FZD7	ANGPT2	KAT2A	MTOR	RASGRP3	ERBB3	CDC6	RECQL
FZD2	ANGPT4	SNW1	DEPTOR	RASGRP4	NRG1	CDC45	RECQL4
FZD3	EFNA1	CTBP1	MLST8	RAPGEF2	NRG2	CDC7	RECQL5
FZD4	EFNA2	CTBP2	TELO2	NF1	ERBB4	DBF4	RMI1
FZD5	EFNA3	TLE7	TTI1	RASA1	SHC1	CDK1	RMI2
FZD8	EFNA4	TLE1	CLIP1	RASA2	SHC2	CCNB1	RPA1
FZD6	EFNA5	TLE2	GRB10	RAP1A	SHC3	CCNB2	RPA2
FZD10	EGFR	TLE3	LPIN1	RAP1B	SHC4	CCNB3	RPA3
FZD9	ERBB2	TLE4	LPIN3	EGF	GRB2	CDC25B	SEM1
LRP5	ERBB3	TLE6	LPIN2	TGFA	SOS1	CDC25C	SLX1A
LRP6	ERBB4	NCOR2	ULK1	EREG	SOS2	YWHAZ	SLX4
BAMBI	FGFR1	CIR1	ULK2	AREG	HRAS	YWHAB	SPO11
CSNK1E	FGFR2	HDAC1	EIF4EBP1	FGF1	KRAS	YWHAQ	TOP3A
TPTEP2-CSNK1E	FGFR3	HDAC2	EIF4E	FGF2	NRAS	YWHAE	TOP3B
DVL3	FGFR4	ATXN1L	EIF4E2	FGF3	ARAF	YWHAH	WRN
DVL2	NGFR	ATXN1	EIF4E1B	FGF4	BRAF	YWHAG	XRCC2
DVL1	NTRK1		RPS6KB1	FGF17	RAF1	PLK1	XRCC3
FRAT1	NTRK2		RPS6KB2	FGF6	MAP2K1	WEE1
FRAT2	INSR		EIF4B	FGF7	MAP2K2	WEE2
CSNK2A1	IGF1R		RPS6	FGF8	MAPK1	PKMYT1
CSNK2A2	PDGFRA		STRADA	FGF9	MAPK3	CCNH
CSNK2A3	PDGFRB		STRADB	FGF10	MYC	CDK7
CSNK2B	CSF1R		STK11	FGF16	GAB1	ANAPC1
NKD1	KIT		CAB39	FGF5	NRG3	ANAPC2
NKD2	FLT3		CAB39L	FGF18	NRG4	CDC27
CXXC4	FLT1		PRKAA1	FGF20	PIK3CA	ANAPC4
SENP2	FLT4		PRKAA2	FGF22	PIK3CD	ANAPC5
GSK3B	KDR		TSC1	FGF19	PIK3CB	CDC16
CTNNB1	MET		TSC2	FGF21	PIK3R1	ANAPC7
AXIN1	TEK		TBC1D7	FGF23	PIK3R2	CDC23
AXIN2	EPHA2			NGF	PIK3R3	ANAPC10
APC	GRB2			BDNF	AKT1	ANAPC11
APC2	SOS1			NTF3	AKT2	CDC26
CSNK1A1L	SOS2			NTF4	AKT3	ANAPC13
CSNK1A1	HRAS			INS	MTOR	ANAPC15
TCF7	KRAS			IGF1	RPS6KB1	ANAPC16
TCF7L1	NRAS			IGF2	RPS6KB2	CDC20
TCF7L2	RAF1			PDGFA	EIF4EBP1	PTTG1
LEF1	MAP2K1			PDGFB	BAD	PTTG2
CTNNBIP1	MAP2K2			PDGFC	GSK3B	ESPL1
CBY1	MAPK1			PDGFD	CDKN1B	SMC1A
CHD8	MAPK3			CSF1	CDKN1A	SMC1B
SOX17	IRS1			KITLG		SMC3
CTBP1	TLR2			FLT3LG		STAG2
CTBP2	TLR4			VEGFA		STAG1
TLE7	RAC1			VEGFB		RAD21
TLE1	IGH			PGF		TTK
TLE2	SYK			VEGFC		BUB1
TLE3	CD19			VEGFD		BUB3
TLE4	PIK3AP1			HGF		BUB1B
TLE6	GH1			ANGPT1		MAD1L1
CTNND2	GH2			ANGPT2		MAD2L1
CREBBP	CSH1			ANGPT4		MAD2L2
EP300	CSH2			EFNA1		FZR1
RUVBL1	PRL			EFNA2		CDC14B
SMAD4	OSM			EFNA3		CDC14A
SMAD3	IL2			EFNA4		ATR
MAP3K7	IL3			EFNA5		ATM
NLK	IL6			EGFR		TP53
MYC	IL4			ERBB2		CHEK1
JUN	IL7			ERBB3		CHEK2
FOSL1	IFNA1			ERBB4		CREBBP
CCND1	IFNA2			FGFR1		EP300
CCND2	IFNA4			FGFR2		PRKDC
CCND3	IFNA5			FGFR3		MDM2
CCN4	IFNA6			FGFR4		GADD45A
PPARD	IFNA7			NGFR		GADD45B
MMP7	IFNA8			NTRK1		GADD45G
PSEN1	IFNA10			NTRK2		PCNA
PRKACA	IFNA13			INSR		SFN
PRKACB	IFNA14			IGF1R		CDC25A
PRKACG	IFNA16			PDGFRA		ORC1
TP53	IFNA17			PDGFRB		ORC2
SIAH1	IFNA21			CSF1R		ORC3
CACYBP	IFNB1			KIT		ORC4
SKP1	EPO			FLT3		ORC5
TBL1X	CSF3			FLT1		ORC6
TBL1Y	GHR			FLT4		MCM2
TBL1XR1	PRLR			KDR		MCM3
BTRC	OSMR			MET		MCM4
FBXW11	IL2RA			TEK		MCM5
CUL1	IL2RB			EPHA2		MCM6
RBX1	IL2RG			GRB2		MCM7
GPC4	IL3RA			SOS1
ROR1	IL6R			SOS2
ROR2	IL4R			HRAS
RYK	IL7R			KRAS
VANGL2	IFNAR1			NRAS
VANGL1	IFNAR2			RRAS
PRICKLE1	EPOR			RRAS2
PRICKLE2	CSF3R			MRAS
PRICKLE4	JAK1			ARAF
PRICKLE3	JAK2			BRAF
INVS	JAK3			RAF1
DAAM1	COL1A1			MAP2K1
DAAM2	COL1A2			MAP2K2
RHOA	COL2A1			LAMTOR3
ROCK2	COL4A2			MAPK1
RAC1	COL4A4			MAPK3
RAC2	COL4A6			MKNK1
RAC3	COL4A1			MKNK2
MAPK8	COL4A5			RPS6KA3
MAPK10	COL4A3			RPS6KA1
MAPK9	COL6A1			RPS6KA2
PLCB1	COL6A2			RPS6KA6
PLCB2	COL6A3			ATF4
PLCB3	COL6A6			ELK1
PLCB4	COL6A5			ELK4
CAMK2A	COL9A1			MYC
CAMK2D	COL9A2			SRF
CAMK2B	COL9A3			FOS
CAMK2G	LAMA1			MAPT
PPP3CA	LAMA2			STMN1
PPP3CB	LAMA3			PLA2G4E
PPP3CC	LAMA5			PLA2G4A
PPP3R1	LAMA4			JMJD7-PLA2G4B
PPP3R2	LAMB1			PLA2G4B
PRKCA	LAMB2			PLA2G4C
PRKCB	LAMB3			PLA2G4D
PRKCG	LAMB4			PLA2G4F
NFATC1	LAMC1			TNF
NFATC2	LAMC2			IL1A
NFATC3	LAMC3			IL1B
NFATC4	CHAD			TGFB1
	RELN			TGFB2
	THBS1			TGFB3
	COMP			TNFRSF1A
	THBS2			IL1R1
	THBS3			IL1RAP
	THBS4			TGFBR1
	FN1			TGFBR2
	SPP1			FASLG
	VTN			FAS
	TNC			CD14
	TNN			RAC1
	TNR			RAC2
	TNXB			RAC3
	VWF			CDC42
	IBSP			TRADD
	ITGA1			CASP3
	ITGA2			TRAF2
	ITGA2B			DAXX
	ITGA3			MYD88
	ITGA4			IRAK1
	ITGA5			IRAK4
	ITGA6			TRAF6
	ITGA7			GADD45A
	ITGA8			GADD45B
	ITGA9			GADD45G
	ITGA10			TAB1
	ITGA11			TAB2
	ITGAV			ECSIT
	ITGB1			MAP4K3
	ITGB3			MAP4K4
	ITGB4			MAP4K1
	ITGB5			PAK1
	ITGB6			PAK2
	ITGB7			STK4
	ITGB8			STK3
	PTK2			MAP4K2
	PIK3CA			MAP3K8
	PIK3CD			MAP3K1
	PIK3CB			MAP3K11
	PIK3R1			MAP3K2
	PIK3R2			MAP3K3
	PIK3R3			MAP3K13
	F2R			MAP3K12
	CHRM1			MAP3K20
	CHRM2			MAP3K6
	LPAR1			MAP3K5
	LPAR2			MAP3K7
	LPAR3			MAP3K4
	LPAR4			TAOK2
	LPAR5			TAOK3
	LPAR6			TAOK1
	GNB1			MAP2K4
	GNB2			MAP2K7
	GNB3			MAP2K3
	GNB4			MAP2K6
	GNB5			MAPK8IP1
	GNG2			MAPK8IP2
	GNG3			MAPK8IP3
	GNG4			FLNA
	GNG5			FLNC
	GNG7			FLNB
	GNG8			CRK
	GNG10			CRKL
	GNG11			ARRB1
	GNG12			ARRB2
	GNG13			MAPK8
	GNGT1			MAPK10
	GNGT2			MAPK9
	PIK3CG			MAPK11
	PIK3R5			MAPK12
	PIK3R6			MAPK13
	PDPK1			MAPK14
	STK11			MAPKAPK5
	PRKAA1			MAPKAPK2
	PRKAA2			MAPKAPK3
	DDIT4			RPS6KA5
	TSC1			RPS6KA4
	TSC2			CDC25B
	RHEB			NFATC1
	MLST8			NFATC3
	MTOR			JUN
	RPTOR			JUND
	EIF4EBP1			ATF2
	EIF4E			TP53
	EIF4E2			DDIT3
	EIF4E1B			MAX
	RPS6KB1			MEF2C
	RPS6KB2			HSPB1
	EIF4B			AKT1
	RPS6			AKT2
	PRKCA			AKT3
	PKN1			PPM1A
	PKN2			PTPRR
	PKN3			PTPN5
	SGK1			PTPN7
	SGK2			DUSP1
	SGK3			DUSP4
	C8orf44-SGK3			DUSP2
	AKT1			DUSP7
	AKT2			DUSP8
	AKT3			DUSP5
	MAGI1			DUSP16
	MAGI2			DUSP6
	PTEN			DUSP9
	THEM4			DUSP10
	PPP2CA			DUSP3
	PPP2CB			PPP5C
	PPP2R1B			PPM1B
	PPP2R1A			HSPA8
	PPP2R2A			HSPA1A
	PPP2R2B			HSPA2
	PPP2R2C			HSPA1L
	PPP2R2D			HSPA1B
	PPP2R3B			HSPA6
	PPP2R3C			MECOM
	PPP2R3A			MAP2K5
	PPP2R5B			MAPK7
	PPP2R5C			NR4A1
	PPP2R5D			MAP3K14
	PPP2R5E			CHUK
	PPP2R5A			IKBKB
	HSP90AA1			IKBKG
	HSP90AB1			NLK
	HSP90B1			NFKB1
	CDC37			NFKB2
	CRTC2			RELA
	PHLPP1			RELB
	PHLPP2
	TCL1A
	TCL1B
	MTCP1
	NOS3
	BRCA1
	GSK3B
	GYS2
	GYS1
	PCK1
	PCK2
	G6PC1
	G6PC2
	G6PC3
	MYC
	CCND1
	CDKN1A
	CDKN1B
	CDK2
	CDK4
	CDK6
	CCND2
	CCND3
	CCNE1
	CCNE2
	FOXO3
	RBL2
	FASLG
	BCL2L11
	YWHAZ
	YWHAB
	YWHAQ
	YWHAE
	YWHAH
	YWHAG
	BAD
	BCL2L1
	BCL2
	CASP9
	CREB1
	ATF2
	ATF4
	CREB3
	CREB3L1
	CREB3L2
	CREB3L3
	CREB3L4
	CREB5
	ATF6B
	MCL1
	RXRA
	NR4A1
	IKBKG
	CHUK
	IKBKB
	RELA
	NFKB1
	MYB
	MDM2
	TP53
