# Supplementary material for: Loss of chromosome 9p21 is associated with a poor prognosis in adenosquamous carcinoma of the pancreas
Source: Precis Clin Med. 2023 Nov 7;6(4):pbad030. doi: 10.1093/pcmedi/pbad030 (PMC10681361; doi:10.1093/pcmedi/pbad030)
Supplement: pbad030_Supplemental_Files [file pbad030_supplemental_files.zip › Table S2.xlsx]

## Sheet: Sheet1
Table S2 Treatment options and prognosis for all patients
ID	DFS_status	DFS_month	OS_status	OS_month	Adjuvant chemotherapy	Platinum-containing chemotherapy	Targeted therapy or immunotherapy
Patient1	0	5.56667	0	5.56667	yes	no	no
Patient2	0	8.73333	0	8.73333	yes	yes	no
Patient3	1	22.9667	0	38.2667	unknown	unknown	yes
Patient4	1	0	1	4.16667	yes	no	no
Patient5	0	10.3333	0	10.3333	yes	no	unknown
Patient6	1	3.7	0	13.5	yes	yes	yes
Patient7	1	7.33333	1	7.33333	unknown	unknown	unknown
Patient8	0	10.6333	0	10.6333	yes	yes	no
Patient9	1	5.83333	1	5.83333	unknown	unknown	unknown
Patient10	1	2.43333	0	6.3	yes	yes	no
Patient11	1	5.06667	1	5.06667	unknown	unknown	unknown
Patient12	0	1.3	0	1.3	yes	yes	no
Patient13	0	12.7333	0	12.7333	yes	no	no
Patient14	1	5.43333	1	5.43333	unknown	unknown	unknown
Patient15	1	0	1	3.23333	yes	no	no
Patient16	1	4.16667	1	9.36667	yes	yes	yes
Patient17	1	0.933333	1	24.6333	unknown	unknown	unknown
Patient18	1	6.23333	1	6.23333	yes	no	no
Patient19	1	6.03333	1	6.03333	unknown	unknown	unknown
Patient20	0	12.8333	1	12.8333	unknown	unknown	unknown
Patient21	1	16.7667	1	16.7667	yes	no	no
Patient22	0	6.63333	0	6.63333	unknown	unknown	unknown
Patient23	1	7.9	1	7.9	unknown	unknown	unknown
Patient24	0	10.9	0	10.9	yes	no	unknown
Patient25	1	4	1	11.7667	yes	no	no
Patient26	1	0	1	3.16667	yes	no	no
Patient27	1	4.16667	1	4.16667	unknown	unknown	unknown
Patient28	1	2.86667	1	4.9	yes	no	unknown
Patient29	0	6.23333	0	6.23333	unknown	unknown	unknown
Patient30	1	4.7	1	4.7	yes	no	no
Patient31	0	5.33333	0	5.33333	yes	yes	no
Patient32	1	2.86667	1	2.86667	unknown	unknown	unknown
Patient33	1	22.9333	1	22.9333	unknown	unknown	unknown
Patient34	0	68.3333	0	68.3333	unknown	unknown	unknown
Patient35	1	7.2	1	7.2	yes	no	no
Patient36	1	5.6	1	5.6	no	no	no
Patient37	0	20.7	0	20.7	unknown	unknown	unknown
Patient38	0	2.4	0	2.4	yes	yes	no
Patient39	1	9.2	1	9.2	unknown	unknown	unknown
Patient40	1	0	0	5.66667	yes	no	no
