# Supplementary material for: Loss of chromosome 9p21 is associated with a poor prognosis in adenosquamous carcinoma of the pancreas
Source: Precis Clin Med. 2023 Nov 7;6(4):pbad030. doi: 10.1093/pcmedi/pbad030 (PMC10681361; doi:10.1093/pcmedi/pbad030)
Supplement: pbad030_Supplemental_Files [file pbad030_supplemental_files.zip › Table S4.xlsx]

## Sheet: Table S3
Table S4. Differentially expressed genes between patients with 9p21 loss and patients with wide type
gene	conMean	treatMean	logFC	pValue
C1orf106	3.42487	4.01065	-0.585777	0.00325409
LMO7	3.60733	4.19314	-0.585803	5.07e-05
FOXL1	2.57726	3.16499	-0.587734	0.0043318
MET	4.00649	4.59999	-0.593501	0.00217224
NQO1	5.60303	6.19689	-0.59386	0.00415401
FN1	7.0075	7.60151	-0.594017	0.026315
C11orf86	1.17885	1.77301	-0.594156	0.00686189
LIPH	3.94635	4.54051	-0.594162	0.000721403
LMO4	3.88445	4.47932	-0.594875	8.28e-05
C1orf116	4.02442	4.61983	-0.595404	0.000135278
CYP3A5	3.61827	4.21494	-0.596662	0.00596111
ABHD17C	3.98441	4.58118	-0.596772	0.00103213
ERN2	3.5375	4.1397	-0.602196	0.0107557
HSD11B2	3.25131	3.85444	-0.60313	0.0229238
AMIGO2	3.49312	4.09632	-0.6032	0.000309414
MTMR11	3.88212	4.48677	-0.604645	0.000201641
SDCBP2	4.59727	5.2032	-0.605935	0.00151417
MIA	2.52583	3.13212	-0.606286	0.0284068
S100A11	9.62151	10.2281	-0.606563	0.000499531
ADM	3.25189	3.85886	-0.606968	0.00358264
LGALS4	6.6308	7.23785	-0.607042	0.0156234
CDH3	3.57349	4.18068	-0.60719	0.00511405
ABCC3	4.35772	4.96529	-0.607572	0.000531431
NMUR2	0.812067	1.42184	-0.609777	0.00288419
IGF2BP2	2.81266	3.42303	-0.610365	3.24e-05
ST6GALNAC1	3.3741	3.98619	-0.612089	0.00475732
BCAS1	2.72661	3.3389	-0.612291	0.00511405
ERBB2	4.24884	4.86174	-0.612908	2.28e-05
HOXC11	0.484561	1.09857	-0.614007	5.43e-07
BMP4	3.39552	4.01006	-0.614545	0.00051845
PPAPDC1A	2.44376	3.05924	-0.615482	0.00273702
GSDMB	2.92193	3.53793	-0.616003	0.000766277
MUC1	6.70326	7.32161	-0.618353	0.0306402
LOXL2	3.65015	4.2712	-0.621049	0.00279727
PPP1R14C	2.32902	2.95144	-0.62242	0.00015061
HSD17B2	2.30255	2.925	-0.622452	0.00207762
PRSS8	5.3578	5.98117	-0.623368	0.00121603
BIK	3.92821	4.55178	-0.623562	0.00156698
SDR16C5	2.93911	3.56274	-0.623634	0.00500971
FGFBP1	2.22003	2.84511	-0.625074	0.034126
FAM83E	3.78132	4.40705	-0.625725	0.00511405
TM4SF1	6.80785	7.43462	-0.626773	0.000215314
SLC6A14	2.95001	3.57756	-0.627554	0.0136071
CYP2S1	3.98935	4.6173	-0.627953	0.0272277
GRB7	3.45638	4.08455	-0.628169	0.000212511
EPYC	1.24115	1.86991	-0.628759	0.00884511
HOXC10	0.856496	1.48529	-0.628794	0.000457305
PROM2	3.54399	4.17544	-0.631448	0.00788711
LAMA3	3.7446	4.37676	-0.632161	0.00394108
KRT14	1.0785	1.71688	-0.638379	0.0110675
FOXQ1	3.98884	4.62863	-0.639787	0.00437732
LYPD3	2.00418	2.64409	-0.639917	0.0104524
IHH	2.24904	2.88927	-0.640229	0.0204546
LEMD1	1.8766	2.51774	-0.641142	0.00106922
MUC4	1.53381	2.17668	-0.642869	0.00332464
CST4	1.2454	1.8883	-0.642897	0.000579208
PRR15	3.56893	4.21343	-0.64451	0.000282818
ITGA3	5.14896	5.79469	-0.645729	0.000193833
S100A4	6.90711	7.55367	-0.64656	0.0355623
MLPH	4.26584	4.91243	-0.646592	0.00125918
SDC1	6.3311	6.97788	-0.646775	0.000487278
SLC6A8	3.65886	4.30702	-0.648165	0.000823543
SLC16A3	3.92488	4.582	-0.657118	0.000221023
ECM1	4.40013	5.06135	-0.66122	0.00389971
EPS8L1	3.86282	4.52747	-0.664656	0.00298536
PPARG	2.87093	3.53671	-0.665782	0.000347056
S100A6	10.7201	11.3889	-0.668822	0.000766277
ALS2CL	2.93613	3.60503	-0.6689	0.000419453
GJB4	1.7424	2.41292	-0.670522	0.000173174
CRABP2	4.90413	5.57489	-0.670763	0.0424799
AQP5	4.0663	4.73834	-0.67204	0.0360012
LPCAT4	4.37484	5.04728	-0.672439	0.000201641
AOC1	3.88953	4.56815	-0.678623	0.00308367
COMP	5.01094	5.69093	-0.679988	0.0188841
GJB5	1.9952	2.67635	-0.681152	0.00693255
MUC20	3.22403	3.91137	-0.687334	0.000623475
IL1RN	3.54827	4.24001	-0.691741	0.000916923
AHNAK2	2.76852	3.46398	-0.695466	0.00105672
HPGD	2.72994	3.42548	-0.695543	0.00118802
ELF3	5.66756	6.36375	-0.69619	0.00106922
ITGB4	5.74904	6.44568	-0.696643	0.000325646
SCEL	2.02892	2.7284	-0.699483	0.00121602
CDHR5	2.79276	3.50088	-0.708121	0.0041106
IGFL2	1.96573	2.67645	-0.710716	0.00282784
MMP28	3.58814	4.30529	-0.71715	0.000424749
CTSE	7.01997	7.73877	-0.7188	0.0367433
WFDC2	5.74342	6.46353	-0.720106	0.00214822
B3GNT3	5.01086	5.73166	-0.720803	0.000996235
SERINC2	5.60578	6.32796	-0.722175	0.000874271
TMEM92	2.62011	3.34617	-0.726055	6.65e-06
CLDN1	4.78679	5.51313	-0.726341	0.000101728
TINAGL1	4.86649	5.60131	-0.73482	3.58e-06
AIM1L	1.85392	2.59135	-0.737431	6.65e-06
EPHA2	4.8655	5.603	-0.737497	0.0006159
COL7A1	2.49999	3.23905	-0.739061	0.000794431
SYT8	3.25422	3.99373	-0.739514	0.0108587
CP	2.46581	3.20677	-0.740967	0.00285873
PRSS22	3.99838	4.74009	-0.741705	6.09e-05
CLDN4	5.99823	6.74174	-0.743506	0.00205457
RAPGEFL1	3.02826	3.77256	-0.744301	0.000338339
TRIM31	2.7583	3.50751	-0.749213	0.00128873
MST1R	3.55934	4.31126	-0.751915	0.000188786
PLEK2	4.5551	5.31003	-0.754935	0.000906083
PTGS2	2.12437	2.88147	-0.757093	0.00475732
PLAT	5.25059	6.01113	-0.760537	0.00131891
AGR2	6.76606	7.52822	-0.762158	0.0213754
SERPINB5	3.29103	4.0559	-0.764868	0.00264872
FUT3	3.82848	4.59444	-0.765961	0.000355983
IGFBP3	6.36813	7.13771	-0.769583	5.29e-05
PPP1R14D	2.38819	3.16201	-0.773821	0.00224578
SERPINB3	1.10169	1.88075	-0.779051	0.016334
PTK6	3.63113	4.41171	-0.780584	0.000493369
GCNT3	4.02458	4.80676	-0.782183	0.00362095
GJB3	3.64706	4.42974	-0.78268	0.000169809
CD55	5.49212	6.2782	-0.78608	2.03e-05
PI3	4.58417	5.37476	-0.790591	0.0187163
AGR3	4.21941	5.0109	-0.791492	0.0033965
GPR87	1.65137	2.44921	-0.79784	0.00176508
HRASLS2	2.07033	2.86884	-0.798508	0.000833442
TACSTD2	6.4724	7.27475	-0.802352	0.000321515
KLF5	5.04382	5.84944	-0.805619	1.48e-05
ANXA10	4.46931	5.2751	-0.805797	0.0435061
SFN	6.04119	6.84894	-0.807745	0.00298536
SFTA2	4.11379	4.92288	-0.809097	0.00293712
IL20RB	1.39309	2.20312	-0.810028	6.17e-05
FXYD3	5.88271	6.70342	-0.820714	0.000342671
VILL	3.74764	4.56907	-0.82143	0.000268598
ITGB6	4.50017	5.32404	-0.823878	0.000721398
PVRL4	3.6718	4.49653	-0.824737	9.11e-05
COL11A1	3.32427	4.14956	-0.825284	0.0128686
EGLN3	2.81041	3.63591	-0.825501	0.000140846
EPS8L3	4.05331	4.88567	-0.832367	0.000261742
PTGES	3.75604	4.59102	-0.834984	0.000265149
COL10A1	4.69535	5.53202	-0.836664	0.0131111
GJB2	4.46934	5.30921	-0.839869	0.000424749
CAPN8	3.85806	4.70764	-0.849585	0.000538035
C4BPB	1.75478	2.60907	-0.854285	8.14e-06
CLIC3	3.61428	4.47074	-0.856466	0.00234738
S100A14	6.25962	7.11795	-0.858328	0.00270734
TRIM29	3.38166	4.24293	-0.861279	0.00104436
KRT7	6.6749	7.53623	-0.861326	0.00164003
TSPAN1	6.26053	7.12195	-0.86142	0.000226874
KRT16	3.6577	4.52184	-0.864142	0.0376487
IFI27	5.70788	6.57446	-0.866578	0.000223931
EVPL	2.96839	3.85969	-0.891292	6.86e-06
ARL14	3.71005	4.61238	-0.90233	0.000457858
NMU	2.41025	3.32314	-0.912886	7.41e-05
CXCL17	4.28638	5.20267	-0.916289	0.013735
CEACAM6	7.597	8.51785	-0.920848	0.00895772
LAMB3	6.17834	7.1065	-0.928167	9.37e-05
KRT19	8.68601	9.6242	-0.938188	0.00018631
C19orf33	6.51195	7.45877	-0.946823	0.00224578
KCNN4	4.33233	5.29171	-0.959377	3.7e-05
CA9	3.78573	4.76096	-0.975229	0.0153403
LY6D	2.20751	3.18957	-0.982054	0.0123947
DKK1	2.46193	3.44625	-0.984327	0.000531416
VSIG2	4.96172	5.94899	-0.987263	0.00210092
LAMC2	5.90822	6.89899	-0.990773	0.000188786
GPRC5A	5.35859	6.36521	-1.00661	0.00013711
SLC2A1	5.10614	6.1205	-1.01437	3.92e-05
FAM83A	1.89127	2.9069	-1.01563	0.000290187
SLPI	7.52519	8.5469	-1.0217	1.91e-05
PITX1	2.48515	3.51926	-1.03411	4.21e-06
GABRP	3.68779	4.7278	-1.04001	0.00700214
TMPRSS4	3.93669	4.97859	-1.0419	5.6e-06
KRT13	1.1386	2.19668	-1.05808	4.61e-05
MYEOV	3.09306	4.16731	-1.07426	3.7e-05
LYPD2	1.18351	2.26947	-1.08596	0.000712638
UGT1A10	1.67234	2.76259	-1.09024	2.68e-06
MSLN	5.65318	6.7593	-1.10612	0.00292142
COL17A1	4.10711	5.23434	-1.12723	0.00105672
DHRS9	2.46799	3.59949	-1.1315	0.00144631
MMP11	5.62684	6.77127	-1.14442	0.000235924
S100P	6.30316	7.47648	-1.17332	0.00124464
PADI1	2.31969	3.4936	-1.1739	0.000441002
S100A2	3.3146	4.49208	-1.17749	0.000499531
KRT17	6.27658	7.4542	-1.17761	0.000631137
PSCA	4.61451	6.12061	-1.5061	0.000687275
CEACAM5	5.54273	7.10264	-1.5599	0.00242627
CD19	1.0635	0.478262	0.585239	0.0145181
SNAP25	2.07537	1.48953	0.585843	0.0174201
TMED6	1.67371	1.08692	0.586787	0.00177545
NKX2-2	1.86145	1.27009	0.591357	0.0435049
GZMK	1.82071	1.22813	0.59258	0.00419782
FFAR1	1.23329	0.640644	0.592647	0.00446777
PPP1R1A	1.68778	1.09403	0.593754	0.0225279
FXYD2	2.4008	1.80508	0.595722	0.0123956
RTN1	1.70942	1.11297	0.596455	0.000678981
CD48	2.35021	1.75287	0.597341	0.0058413
DUSP26	1.70118	1.10047	0.600712	0.00490735
FCER2	0.855017	0.253933	0.601084	0.00163884
HBA2	2.33836	1.73578	0.602587	0.0358545
HLA-DQA2	3.73866	3.13285	0.605815	0.0169547
MZB1	2.47927	1.87183	0.607443	0.00735943
SELP	2.1876	1.57798	0.609621	0.000784941
FAIM3	2.35872	1.74581	0.612914	0.012165
NGFR	2.69969	2.08581	0.613873	0.00986768
INSM1	1.51095	0.895692	0.615263	0.0126297
KIRREL2	1.49503	0.875956	0.619069	0.00135756
BHLHA15	1.57634	0.946984	0.629359	0.010654
TCEAL2	1.62702	0.993588	0.633431	0.000561751
PTX3	1.73521	1.1017	0.633508	0.0120511
PDK4	4.35415	3.7191	0.635051	0.00633393
CLEC3B	2.70944	2.07073	0.638709	0.000131681
CD22	1.38812	0.747604	0.640517	0.000784941
DPT	3.783	3.13948	0.643522	0.00887098
KIF1A	1.63053	0.986526	0.644001	0.000938965
VGF	2.24788	1.59545	0.652429	0.00308367
SYT7	2.72849	2.06747	0.661016	0.0119381
HPN	2.44207	1.77886	0.663212	0.00227079
RASD1	3.82765	3.16344	0.664212	0.00686364
SLC7A2	2.64184	1.97604	0.665806	0.00106922
IL33	2.55323	1.88179	0.67144	0.00066267
FAM46C	2.81386	2.13666	0.677202	2.49e-05
AOX1	1.98473	1.30285	0.681874	0.000342671
PTGDS	4.93843	4.25497	0.68346	0.00707232
NRCAM	1.75425	1.06502	0.689226	1.31e-05
KCNK3	1.72385	1.03291	0.690941	0.000487278
NEUROD1	1.71324	1.02203	0.691206	0.0128676
APLP1	3.13932	2.44526	0.694062	0.00614497
SLC29A4	2.01586	1.31585	0.700004	0.000374486
PI16	1.69082	0.986424	0.704396	0.00256325
APOH	2.21029	1.50487	0.70542	0.00904483
CPLX2	1.7728	1.06632	0.706488	0.019743
PTPRN	2.6528	1.9356	0.717199	0.0157666
IGLL5	3.48327	2.76407	0.719197	0.0154813
TCL1A	1.04673	0.324159	0.722569	0.00409359
CLU	6.67792	5.95441	0.723501	0.00124464
ITM2A	3.27654	2.55181	0.724731	0.000188786
GIMAP7	3.21688	2.49043	0.726455	9.76e-05
CHRDL1	2.34386	1.60803	0.735825	0.00424206
GPX3	5.10861	4.3624	0.746206	0.00153159
CXCL12	3.49535	2.72915	0.766201	0.000730177
KCNK16	2.32831	1.5601	0.768207	0.0296219
VPREB3	1.59083	0.813378	0.777453	0.00288992
ADH1B	2.42555	1.64152	0.784036	0.00430919
CDKN2B	3.1119	2.31529	0.796609	6.7e-07
MS4A1	1.37381	0.573965	0.799845	0.006594
UCN3	2.43565	1.63448	0.801172	0.00963274
CRYBA2	2.12542	1.32395	0.801475	0.026202
ABCC8	2.67285	1.86946	0.803385	0.0217537
TSPAN7	2.74398	1.93723	0.806757	8.51e-05
CD79B	2.09781	1.28439	0.813422	0.00118802
G6PC2	2.12946	1.30893	0.820524	0.0298744
CD79A	2.87294	2.03202	0.840916	0.016802
SCG3	2.58569	1.72588	0.859815	0.00788711
HBB	3.39943	2.53352	0.865905	0.00714314
ERO1LB	3.11406	2.24577	0.868292	0.00224578
SLC30A8	2.73133	1.85669	0.874637	0.0279291
SCG2	4.09874	3.21265	0.886089	0.00511405
SCG5	4.98465	4.09647	0.888183	0.0120511
PCSK2	2.31924	1.41664	0.902598	0.00633381
SCGN	3.76208	2.85475	0.907327	0.0183846
CR2	1.6428	0.727189	0.915611	0.0308956
ACKR1	3.62802	2.71069	0.917331	0.00181599
C7	5.35952	4.4369	0.922626	0.00325409
GC	3.97515	3.03557	0.939577	0.00686361
BEX1	3.61559	2.67321	0.942372	0.00248029
LTF	3.63955	2.67517	0.964376	0.00219651
IGJ	5.98936	5.02463	0.964734	0.00627037
CXCL13	2.42103	1.44731	0.973714	0.0139917
FABP4	2.58449	1.6074	0.977087	0.000321515
CCL19	4.44377	3.39256	1.05121	0.00543885
CHGA	4.75049	3.6846	1.06589	0.0143849
KIAA1324	3.24196	2.16619	1.07577	1.31e-05
CHGB	4.63164	3.55553	1.07611	0.00707232
SST	6.45268	5.32564	1.12704	0.00887098
TTR	6.2953	5.1492	1.1461	0.0438527
FDCSP	3.3684	2.19567	1.17273	0.00605213
CCL21	4.98024	3.68028	1.29996	0.000105986
PLA2G2A	3.42662	1.88856	1.53805	0.000103129
CDKN2A	2.12163	0.513224	1.6084	1.5e-15
