# Supplementary material for: Loss of chromosome 9p21 is associated with a poor prognosis in adenosquamous carcinoma of the pancreas
Source: Precis Clin Med. 2023 Nov 7;6(4):pbad030. doi: 10.1093/pcmedi/pbad030 (PMC10681361; doi:10.1093/pcmedi/pbad030)
Supplement: pbad030_Supplemental_Files [file pbad030_supplemental_files.zip › Table S5.xlsx]

## Sheet: Sheet1
Table S5. GO and KEGG analyses
Category	Term	Count	PValue	Genes	List Total	Fold Enrichment	FDR
KEGG_PATHWAY	hsa04512:ECM-receptor interaction	9	5.25376e-05	COMP, LAMB3, ITGA3, ITGB4, LAMA3, FN1, SDC1, LAMC2, ITGB6	128	6.68759	0.00946997
KEGG_PATHWAY	hsa05144:Malaria	7	9.3762e-05	SELP, COMP, HBB, SDC1, HBA2, ACKR1, MET	128	9.25859	0.00946997
KEGG_PATHWAY	hsa00830:Retinol metabolism	7	0.00051828	SDR16C5, UGT1A10, DHRS9, ADH1B, CYP2S1, AOX1, CYP3A5	128	6.80779	0.0330908
KEGG_PATHWAY	hsa04640:Hematopoietic cell lineage	8	0.000687824	FCER2, CR2, ITGA3, CD19, MS4A1, HLA-DQA2, CD55, CD22	128	5.34407	0.0330908
KEGG_PATHWAY	hsa04151:PI3K-Akt signaling pathway	15	0.000819078	NGFR, LAMB3, ITGB4, ITGA3, LAMA3, FN1, LAMC2, COMP, TCL1A, G6PC2, CD19, ERBB2, ITGB6, MET, EPHA2	128	2.80224	0.0330908
KEGG_PATHWAY	hsa05222:Small cell lung cancer	7	0.0025213	CDKN2B, LAMB3, ITGA3, LAMA3, FN1, LAMC2, PTGS2	128	5.03184	0.0848838
KEGG_PATHWAY	hsa05150:Staphylococcus aureus infection	7	0.00312264	SELP, KRT19, KRT17, KRT16, KRT14, KRT13, HLA-DQA2	128	4.82218	0.0856868
KEGG_PATHWAY	hsa04510:Focal adhesion	10	0.00339354	COMP, LAMB3, ITGA3, ITGB4, ERBB2, LAMA3, FN1, LAMC2, ITGB6, MET	128	3.25777	0.0856868
KEGG_PATHWAY	hsa04514:Cell adhesion molecules	8	0.00922434	SELP, CLDN4, CDH3, SDC1, NRCAM, CLDN1, HLA-DQA2, CD22	128	3.36982	0.170626
KEGG_PATHWAY	hsa04610:Complement and coagulation cascades	6	0.00929152	CR2, C7, PLAT, C4BPB, CLU, CD55	128	4.61392	0.170626
KEGG_PATHWAY	hsa04911:Insulin secretion	6	0.00929152	SNAP25, ABCC8, FXYD2, SLC2A1, FFAR1, KCNN4	128	4.61392	0.170626
KEGG_PATHWAY	hsa05200:Pathways in cancer	16	0.0129919	NQO1, CDKN2B, EGLN3, LAMB3, CDKN2A, ITGA3, LAMA3, SLC2A1, FN1, LAMC2, PTGS2, BMP4, CXCL12, ERBB2, PPARG, MET	128	1.9927	0.202817
KEGG_PATHWAY	hsa00590:Arachidonic acid metabolism	5	0.0130526	HPGD, PLA2G2A, PTGDS, PTGS2, PTGES	128	5.42072	0.202817
KEGG_PATHWAY	hsa04974:Protein digestion and absorption	6	0.0191197	COL17A1, COL11A1, FXYD2, COL7A1, COL10A1, KCNN4	128	3.8524	0.27587
KEGG_PATHWAY	hsa04060:Cytokine-cytokine receptor interaction	10	0.0343008	BMP4, IL33, NGFR, IL1RN, CXCL12, CCL21, CXCL17, IL20RB, CCL19, CXCL13	128	2.22669	0.461917
KEGG_PATHWAY	hsa04662:B cell receptor signaling pathway	5	0.0371782	CD79B, CD79A, CR2, CD19, CD22	128	3.93648	0.469374
KEGG_PATHWAY	hsa04950:Maturity onset diabetes of the young	3	0.0574268	NEUROD1, BHLHA15, NKX2-2	128	7.63071	0.673275
KEGG_PATHWAY	hsa04061:Viral protein interaction with cytokine and cytokine receptor	5	0.0631337	CXCL12, CCL21, IL20RB, CCL19, CXCL13	128	3.30664	0.673275
KEGG_PATHWAY	hsa00140:Steroid hormone biosynthesis	4	0.0658552	HSD11B2, UGT1A10, HSD17B2, CYP3A5	128	4.26663	0.673275
KEGG_PATHWAY	hsa05146:Amoebiasis	5	0.0669088	SERPINB3, LAMB3, LAMA3, FN1, LAMC2	128	3.2418	0.673275
KEGG_PATHWAY	hsa05202:Transcriptional misregulation in cancer	7	0.069994	NGFR, HPGD, IGFBP3, TSPAN7, PPARG, PLAT, MET	128	2.3986	0.673275
KEGG_PATHWAY	hsa05230:Central carbon metabolism in cancer	4	0.087599	ERBB2, SLC2A1, SLC16A3, MET	128	3.77902	0.804318
KEGG_PATHWAY	hsa00982:Drug metabolism - cytochrome P450	4	0.0934548	UGT1A10, ADH1B, AOX1, CYP3A5	128	3.67405	0.817481
KEGG_PATHWAY	hsa04115:p53 signaling pathway	4	0.0994683	CDKN2A, IGFBP3, SFN, SERPINB5	128	3.57475	0.817481
CC	GO:0005615~extracellular space	78	8.66769e-21	PCSK2, ECM1, IL1RN, TINAGL1, CXCL17, IHH, HBB, ADM, LAMC2, PLAT, C4BPB, PRSS22, CXCL13, MSLN, CLU, WFDC2, LOXL2, COMP, VPREB3, LGALS4, UCN3, LIPH, MMP28, COL10A1, PRSS8, PTGDS, CHGB, SERPINB3, CR2, FGFBP1, MIA, GPX3, IGFBP3, HBA2, DKK1, SERPINB5, MMP11, VGF, SLPI, CEACAM6, S100A4, MS4A1, SCG2, LTF, COL17A1, COL11A1, TMPRSS4, TACSTD2, DPT, LYPD3, CST4, CLEC3B, MUC1, TTR, C7, APOH, AGR2, SFN, PI3, …	256	3.18978	1.24557e-18
CC	GO:0070062~extracellular exosome	83	1.02096e-20	ECM1, IL1RN, TINAGL1, CLIC3, PSCA, MTMR11, ITGB4, SLC2A1, HBB, PLAT, AQP5, CLU, WFDC2, COMP, AOX1, PRSS8, PTGDS, BCAS1, SERPINB3, CR2, GPX3, ITGA3, SLC6A14, KRT7, HBA2, DUSP26, SDCBP2, FCER2, C1ORF116, GPRC5A, SLPI, CEACAM5, S100A6, S100A4, CD48, CDHR5, MS4A1, LTF, HPGD, CRABP2, HPN, LAMA3, TACSTD2, EVPL, CST4, FUT3, CD79B, SCEL, CLEC3B, MUC1, TTR, C7, CD19, APOH, GCNT3, EPS8L1, SFN, S100A14, GC,…	256	3.01338	1.24557e-18
CC	GO:0005576~extracellular region	80	2.44139e-19	SFTA2, ECM1, TINAGL1, PSCA, IHH, HBB, ADM, LAMC2, PLAT, C4BPB, CXCL13, MSLN, CLU, CHRDL1, WFDC2, COMP, VPREB3, SCGN, UCN3, LIPH, MMP28, FDCSP, COL10A1, NRCAM, PRSS8, PTGDS, CHGB, SERPINB3, FGFBP1, GPX3, IGFBP3, HBA2, DKK1, MMP11, SLPI, CEACAM5, S100A6, LY6D, MZB1, SCG5, S100A4, SCG3, MET, SCG2, LTF, COL17A1, COL11A1, LAMA3, LYPD2, LYPD3, CLEC3B, TTR, C7, EPYC, APOH, AGR2, PI3, CCL19, GC, S100A11,…	256	2.95101	1.98567e-17
CC	GO:0005886~plasma membrane	110	2.88266e-09	IL1RN, IHH, AQP5, C4BPB, CLDN1, RAPGEFL1, LGALS4, CDH3, VSIG2, LIPH, NRCAM, PRSS8, SLC16A3, SLC30A8, KIRREL2, ARL14, APLP1, SLC6A14, KCNK16, DKK1, SDCBP2, TM4SF1, CLDN4, C1ORF116, S100A6, LY6D, EPHA2, COL17A1, GRB7, GPR87, HPN, LYPD2, IL20RB, LYPD3, MST1R, CD79B, CD79A, CD19, TSPAN7, PLEK2, C19ORF33, KCNN4, HLA-DQA2, TSPAN1, PROM2, NGFR, GSDMB, FN1, PTK6, CP, SYT8, SYT7, SELP, GJB2, SLC6A8, GJB4,…	256	1.66171	1.75842e-07
CC	GO:0005887~integral component of plasma membrane	45	2.04576e-08	COL17A1, HPN, SLC2A1, IL20RB, MST1R, AQP5, CLDN1, SLC7A2, CD79B, MUC1, VSIG2, CD19, ERBB2, TSPAN7, NRCAM, FFAR1, SLC16A3, MUC4, HLA-DQA2, TSPAN1, PROM2, ABCC3, NGFR, GABRP, KIRREL2, SLC6A14, KCNK16, TM4SF1, SELP, FCER2, GJB2, CLDN4, SLC6A8, GPRC5A, GJB4, FXYD3, CEACAM5, B3GNT3, SDC1, CDHR5, MET, MS4A1, KCNK3, CD22, EPHA2	256	2.52108	9.98331e-07
BP	GO:0007155~cell adhesion	26	6.38384e-08	ITGB4, LAMA3, AMIGO2, DPT, LAMC2, MSLN, CLDN1, LOXL2, COMP, LGALS4, CDH3, NRCAM, ITGB6, KIRREL2, LAMB3, ITGA3, APLP1, FN1, SELP, CLDN4, CXCL12, COL7A1, LY6D, CDHR5, CD22, EPHA2	248	3.61517	0.000109419
MF	GO:0008201~heparin binding	15	1.08137e-07	COL17A1, AOC1, FGFBP1, COL11A1, APLP1, FN1, LAMC2, CXCL13, SELP, BMP4, COMP, CLEC3B, LIPH, APOH, LTF	251	6.36051	5.23383e-05
CC	GO:0030141~secretory granule	11	3.42782e-07	PCSK2, CHGA, GZMK, SLC30A8, PTPRN, PLA2G2A, TMPRSS4, SCG5, SCG2, LTF, CHGB	256	9.13595	1.39398e-05
BP	GO:0008544~epidermis development	10	1.34043e-06	COL17A1, SCEL, CRABP2, LAMB3, COL7A1, GJB5, KRT14, LAMA3, LAMC2, EVPL	248	9.20968	0.00114875
CC	GO:0009925~basal plasma membrane	9	1.51354e-06	ABCC3, CLDN4, ITGB4, ERBB2, TACSTD2, MST1R, AQP5, MET, MUC20	256	10.9858	5.27576e-05
MF	GO:0048306~calcium-dependent protein binding	10	3.21184e-06	SELP, SNAP25, S100A2, S100A6, S100A4, S100P, S100A14, CPLX2, SYT8, S100A11	251	8.2943	0.000777265
BP	GO:0030198~extracellular matrix organization	13	4.86905e-06	COL17A1, MIA, ITGA3, COL11A1, APLP1, SERPINB5, MMP11, ELF3, COL7A1, MMP28, COL10A1, PTX3, ITGB6	248	5.47134	0.00278185
CC	GO:0005788~endoplasmic reticulum lumen	16	7.09797e-06	COL17A1, COL11A1, IGFBP3, FN1, PTGS2, MSLN, CHRDL1, CP, BMP4, VGF, COL7A1, MZB1, COL10A1, SCG3, SCG2, CHGB	256	4.1987	0.000216488
CC	GO:0016324~apical plasma membrane	18	9.04741e-06	HPN, SLC6A14, SLC2A1, FN1, LMO7, AQP5, CLDN1, MUC1, CLDN4, SLC6A8, CEACAM6, CEACAM5, ERBB2, SLC29A4, CDHR5, SLC16A3, MUC20, PROM2	256	3.68052	0.000245285
BP	GO:0006954~inflammatory response	19	1.01095e-05	ECM1, IL1RN, CCL21, PLA2G2A, ADM, CXCL13, PTGS2, SELP, ELF3, KRT16, AGR2, SDC1, PTX3, ACKR1, ITGB6, CCL19, TRIM31, SCG2, EPHA2	248	3.47515	0.00433193
MF	GO:0005201~extracellular matrix structural constituent	11	1.50808e-05	COL17A1, COMP, ECM1, TINAGL1, LAMB3, COL11A1, LAMA3, FN1, COL10A1, DPT, LAMC2	251	6.01637	0.00243303
BP	GO:0031640~killing of cells of other organism	9	2.09768e-05	CHGA, GSDMB, CXCL12, C7, CCL21, PLA2G2A, CCL19, CXCL13, LTF	248	7.7422	0.00719084
CC	GO:0009986~cell surface	23	2.3122e-05	NGFR, FGFBP1, ITGB4, ITGA3, HPN, LMO7, PLAT, MST1R, MSLN, CLU, CEACAM6, CEACAM5, APOH, LY6D, SDC1, ITGB6, MS4A1, MET, CD55, CD22, PROM2, EPHA2, LTF	256	2.83324	0.000564176
BP	GO:0033088~negative regulation of immature T cell proliferation in thymus	4	3.95563e-05	BMP4, CDKN2A, ERBB2, IHH	248	52.1882	0.0112999
MF	GO:0042802~identical protein binding	43	5.65497e-05	GRB7, HPGD, CRYBA2, SLC2A1, AQP5, GIMAP7, CLDN1, CD79B, CD79A, TCL1A, ALS2CL, TTR, TRIM29, APOH, ERBB2, AGR2, AOX1, SFN, KIF1A, CTSE, FAM83A, NQO1, KIRREL2, S100A2, GPX3, APLP1, FN1, PTK6, BHLHA15, SDCBP2, GJB2, CLDN4, IFI27, CEACAM6, SST, CEACAM5, SDC1, S100A4, PPARG, PTX3, MET, MS4A1, MUC20	251	1.90467	0.00684251
BP	GO:0032496~response to lipopolysaccharide	10	9.16273e-05	SELP, NQO1, GJB2, HPGD, SLPI, ABCC8, ADM, S100A14, PTGS2, CLDN1	248	5.47428	0.0224356
CC	GO:0031012~extracellular matrix	13	9.50389e-05	COL17A1, ECM1, COL11A1, IHH, FN1, COMP, MMP11, EPYC, MMP28, COL10A1, PTX3, PI3, MUC4	256	4.05935	0.00196104
CC	GO:0001533~cornified envelope	7	9.64445e-05	SCEL, KRT17, KRT16, KRT14, PI3, EVPL, SERPINB5	256	9.39896	0.00196104
MF	GO:0042379~chemokine receptor binding	4	0.000121074	CXCL12, CCL21, S100A14, CCL19	251	37.739	0.0117199
BP	GO:0030073~insulin secretion	6	0.000146429	NEUROD1, IL1RN, SLC30A8, VGF, PTPRN, FFAR1	248	11.7423	0.0313724
CC	GO:0005604~basement membrane	8	0.000178207	COL17A1, ITGB4, COL7A1, LAMA3, APLP1, FN1, LAMC2, LOXL2	256	6.78421	0.00334481
CC	GO:0098992~neuronal dense core vesicle	5	0.000199621	CHGA, SST, PLAT, KIF1A, SCG2	256	16.7839	0.0034791
CC	GO:0016323~basolateral plasma membrane	12	0.00030639	ABCC3, HPGD, ITGA3, CEACAM5, ERBB2, SLC2A1, SLC29A4, CA9, SLC16A3, CLDN1, MUC20, PROM2	256	3.85159	0.00498394
BP	GO:0030855~epithelial cell differentiation	8	0.000308714	KRT19, KRT17, DHRS9, ELF3, KRT16, KRT14, KRT13, PPARG	248	6.20057	0.0587928
CC	GO:0031982~vesicle	10	0.000384268	SERPINB3, SNAP25, MUC1, GPRC5A, SLC6A14, KCNN4, SYT8, TSPAN1, MUC4, CST4	256	4.52598	0.00586009
MF	GO:0005509~calcium ion binding	23	0.000411776	AOC1, S100A2, PLA2G2A, IHH, ANXA10, SYT8, SYT7, LOXL2, SELP, COMP, SCGN, CAPN8, GJB2, CLEC3B, CDH3, S100A6, S100A4, S100P, CDHR5, VILL, S100A14, S100A11, PADI1	251	2.31466	0.0332166
CC	GO:0031225~anchored component of membrane	8	0.00043883	PSCA, CEACAM6, CEACAM5, LY6D, LYPD2, CD48, MSLN, CD55	256	5.85909	0.00629851
BP	GO:0010466~negative regulation of peptidase activity	7	0.00047711	SERPINB3, ECM1, SLPI, COL7A1, PI3, PI16, WFDC2	248	7.02533	0.0764835
BP	GO:0007160~cell-matrix adhesion	8	0.000490851	COL17A1, ITGA3, ITGB4, FN1, LYPD3, ITGB6, MSLN, MUC4	248	5.74549	0.0764835
BP	GO:0007568~aging	9	0.000546254	NQO1, GJB2, CDKN2B, KRT16, KRT14, ADM, PTGS2, CLDN1, LOXL2	248	4.8589	0.0780233
BP	GO:0035987~endodermal cell differentiation	5	0.000614121	LAMB3, COL11A1, COL7A1, LAMA3, FN1	248	12.6262	0.078936
BP	GO:0007565~female pregnancy	7	0.000665117	HSD11B2, CLDN4, HPGD, ABCC8, EPYC, SLC2A1, ADM	248	6.60212	0.078936
CC	GO:0031528~microvillus membrane	5	0.000704486	CA9, CDHR5, S100P, MUC20, PROM2	256	12.2064	0.0095497
BP	GO:0007267~cell-cell signaling	11	0.00075566	GJB2, FGFBP1, CCL21, GJB4, GJB3, SST, GJB5, IHH, NMUR2, BHLHA15, CXCL13	248	3.74393	0.078936
BP	GO:0051384~response to glucocorticoid	6	0.000781806	HSD11B2, IL1RN, SDC1, ADM, PTGDS, PTGS2	248	8.24024	0.078936
BP	GO:0061436~establishment of skin barrier	5	0.000782913	CLDN4, KRT16, SFN, CLDN1, MET	248	11.8609	0.078936
BP	GO:0042593~glucose homeostasis	8	0.000829097	NEUROD1, NGFR, G6PC2, VGF, PDK4, PPARG, FFAR1, BHLHA15	248	5.26267	0.0789485
MF	GO:0005198~structural molecule activity	10	0.00112666	CLDN4, KRT19, KRT17, LAMB3, KRT16, KRT14, LAMA3, KRT13, CLDN1, EVPL	251	3.89062	0.0779005
BP	GO:0045087~innate immune response	19	0.00116017	CHGA, NQO1, PTK6, MST1R, C4BPB, CLU, WFDC2, IGLL5, IFI27, C7, SLPI, TRIM29, KRT16, PTX3, PPARG, PI3, TRIM31, CD55, LTF	248	2.37219	0.104659
CC	GO:0016021~integral component of membrane	90	0.00116477	UGT1A10, ST6GALNAC1, PTPRN, SLC2A1, HBB, AQP5, CXCL13, CLDN1, TMEM92, SDR16C5, CDH3, CA9, NRCAM, PRSS8, FFAR1, TMED6, SLC16A3, ABCC3, CR2, SLC30A8, KIRREL2, ABCC8, APLP1, SLC6A14, LMO7, KCNK16, LEMD1, TM4SF1, FCER2, ERN2, CLDN4, GPRC5A, IFI27, B3GNT3, SLC29A4, CD48, CDHR5, MET, PTGES, COL17A1, RTN1, GPR87, HPN, TMPRSS4, AMIGO2, TACSTD2, IL20RB, LYPD3, MST1R, CYP3A5, SLC7A2, FUT3, CD79B, CD79A, HS…	256	1.3442	0.0149581
BP	GO:0042060~wound healing	7	0.00127793	IL33, CDH3, ERBB2, FN1, SDC1, ITGB6, EVPL	248	5.82953	0.109519
BP	GO:0048469~cell maturation	5	0.00134379	CCL21, IHH, PPARG, CCL19, BHLHA15	248	10.3003	0.109679
CC	GO:0043235~receptor complex	10	0.00172232	CR2, GPRC5A, ITGA3, ITGB4, ERBB2, PPARG, MST1R, ITGB6, MET, EPHA2	256	3.66193	0.0205254
BP	GO:0045109~intermediate filament organization	6	0.00173827	KRT19, KRT17, KRT16, KRT14, KRT13, KRT7	248	6.90726	0.135427
CC	GO:0030658~transport vesicle membrane	5	0.00176653	SCGN, SLC30A8, PTPRN, SCG3, HLA-DQA2	256	9.59077	0.0205254
CC	GO:0048471~perinuclear region of cytoplasm	20	0.00206797	CHGA, SNAP25, ITGA3, PLA2G2A, APLP1, LAMC2, CLU, SCEL, GJB2, RASD1, MLPH, ERBB2, S100A6, S100A4, PPARG, KIF1A, S100A14, PTGDS, TSPAN1, PTGES	256	2.19218	0.0229357
MF	GO:0046914~transition metal ion binding	4	0.00219222	S100A2, APLP1, S100A4, S100P	251	15.0956	0.13263
BP	GO:0031581~hemidesmosome assembly	3	0.00233808	COL17A1, ITGB4, LAMA3	248	39.1411	0.174238
CC	GO:0005922~connexin complex	4	0.0024176	GJB2, GJB4, GJB3, GJB5	256	14.6477	0.0256476
MF	GO:0005243~gap junction channel activity	4	0.00290442	GJB2, GJB4, GJB3, GJB5	251	13.7233	0.151002
CC	GO:0030056~hemidesmosome	3	0.00306952	COL17A1, ITGB4, LAMA3	256	34.5268	0.0312068
MF	GO:0004252~serine-type endopeptidase activity	9	0.0035784	PCSK2, GZMK, MMP11, HPN, TMPRSS4, PLAT, PRSS8, PRSS22, LTF	251	3.61331	0.151002
MF	GO:0001618~virus receptor activity	6	0.00371039	SERPINB3, CR2, ITGB6, CLDN1, CD55, EPHA2	251	5.80601	0.151002
BP	GO:0007165~signal transduction	29	0.00371905	GRB7, ECM1, IL1RN, BEX1, CLIC3, CRABP2, ADM, MST1R, CD79B, FAM83E, RASD1, TTR, ERBB2, SFN, S100A11, CHGB, FAM83A, GABRP, FGFBP1, MIA, GPRC5A, CXCL12, VGF, PPP1R1A, CEACAM6, S100A6, PPARG, MET, PTGES	248	1.76944	0.256409
BP	GO:0006952~defense response	6	0.00373992	CXCL12, CD48, ACKR1, MST1R, CXCL13, KCNN4	248	5.79869	0.256409
MF	GO:0043236~laminin binding	4	0.00374384	ECM1, TINAGL1, ITGA3, LYPD3	251	12.5797	0.151002
BP	GO:0001666~response to hypoxia	8	0.00461322	HSD11B2, EGLN3, CXCL12, SLC2A1, CA9, ADM, PLAT, LOXL2	248	3.8898	0.304118
BP	GO:0042572~retinol metabolic process	5	0.00491406	SDR16C5, TTR, DHRS9, ADH1B, CYP3A5	248	7.24836	0.311952
MF	GO:0005178~integrin binding	8	0.00506496	COMP, FCER2, CXCL12, ITGA3, ITGB4, LAMA3, FN1, ITGB6	251	3.82168	0.188572
BP	GO:0009410~response to xenobiotic stimulus	10	0.00525656	NEUROD1, HSD11B2, CDH3, ABCC8, ITGA3, SST, CA9, PPARG, PTGS2, KCNK3	248	3.09416	0.312614
BP	GO:0045959~negative regulation of complement activation, classical pathway	3	0.00547166	CR2, C4BPB, CD55	248	26.0941	0.312614
BP	GO:2000669~negative regulation of dendritic cell apoptotic process	3	0.00547166	CXCL12, CCL21, CCL19	248	26.0941	0.312614
BP	GO:0031424~keratinization	6	0.00585218	CDH3, KRT17, KRT16, KRT7, SFN, EVPL	248	5.21882	0.323569
CC	GO:0009897~external side of plasma membrane	14	0.00658696	ITGA3, SELP, CD79B, FCER2, IGLL5, CD79A, CXCL12, CD19, SDC1, NRCAM, CD48, ITGB6, MS4A1, CD22	256	2.36452	0.0642887
BP	GO:0033622~integrin activation	3	0.00678244	CXCL12, MZB1, FN1	248	23.4847	0.363284
CC	GO:0005882~intermediate filament	7	0.00772113	KRT19, KRT17, KRT16, KRT14, KRT13, KRT7, EVPL	256	4.0571	0.069994
CC	GO:0030133~transport vesicle	6	0.00774524	SFTA2, PCSK2, CHGA, IL33, VGF, CD55	256	4.88258	0.069994
BP	GO:0006508~proteolysis	13	0.00803564	PCSK2, TMPRSS4, HPN, PLAT, PRSS22, WFDC2, GZMK, MMP11, CAPN8, MMP28, PRSS8, CTSE, LTF	248	2.41154	0.417366
CC	GO:0071944~cell periphery	5	0.0081189	KRT19, KRT17, ITGA3, KRT14, CLU	256	6.29395	0.0707504
BP	GO:0016477~cell migration	10	0.00882143	LAMB3, ITGB4, LAMA3, SDC1, PTK6, MST1R, INSM1, ITGB6, MET, EPHA2	248	2.84663	0.444704
CC	GO:0072562~blood microparticle	7	0.00940701	SLC2A1, FN1, HBB, HBA2, GC, CLU, CP	256	3.88922	0.0791486
BP	GO:0046718~viral entry into host cell	6	0.00981668	SERPINB3, CR2, ITGB6, CLDN1, CD55, EPHA2	248	4.60484	0.460603
BP	GO:0043542~endothelial cell migration	4	0.00986359	S100A2, S100P, SCG2, LOXL2	248	8.94654	0.460603
BP	GO:0019731~antibacterial humoral response	5	0.00995191	SLPI, ADM, PI3, WFDC2, LTF	248	5.93047	0.460603
BP	GO:0007275~multicellular organism development	7	0.0103736	MMP11, TCL1A, CDH3, ERBB2, MST1R, MET, EPHA2	248	3.80539	0.460603
BP	GO:0030216~keratinocyte differentiation	5	0.0104805	SCEL, KRT16, KRT14, EVPL, EPHA2	248	5.84196	0.460603
BP	GO:0042594~response to starvation	4	0.0114943	UCN3, PDK4, ADM, PPARG	248	8.46295	0.483976
BP	GO:0070098~chemokine-mediated signaling pathway	5	0.012174	CXCL12, CCL21, ACKR1, CCL19, CXCL13	248	5.59159	0.483976
MF	GO:0004865~protein serine/threonine phosphatase inhibitor activity	3	0.0122917	PPP1R14C, PPP1R1A, PPP1R14D	251	17.418	0.345466
CC	GO:0031089~platelet dense granule lumen	3	0.012564	CLEC3B, ECM1, APOH	256	17.2634	0.102187
MF	GO:0004601~peroxidase activity	4	0.0126765	GPX3, HBB, HBA2, PTGS2	251	8.15979	0.345466
MF	GO:0005267~potassium channel activity	4	0.0126765	ABCC8, KCNK16, KCNN4, KCNK3	251	8.15979	0.345466
MF	GO:0004869~cysteine-type endopeptidase inhibitor activity	4	0.0126765	SERPINB3, WFDC2, CST4, LTF	251	8.15979	0.345466
BP	GO:0033674~positive regulation of kinase activity	5	0.0127751	LMO4, ERBB2, MST1R, MET, EPHA2	248	5.51284	0.483976
BP	GO:0061844~antimicrobial humoral immune response mediated by antimicrobial peptide	6	0.012826	CXCL12, CCL21, ADM, CCL19, CXCL13, LTF	248	4.30912	0.483976
BP	GO:0042633~hair cycle	3	0.0132642	KRT16, KRT14, PTGS2	248	16.7748	0.483976
BP	GO:0015670~carbon dioxide transport	3	0.0132642	HBB, HBA2, AQP5	248	16.7748	0.483976
BP	GO:0003323~type B pancreatic cell development	3	0.0132642	BMP4, INSM1, NKX2-2	248	16.7748	0.483976
BP	GO:0010942~positive regulation of cell death	4	0.0132712	BMP4, HBB, HBA2, DKK1	248	8.02895	0.483976
CC	GO:0016328~lateral plasma membrane	5	0.0133661	GJB2, CLDN4, TACSTD2, SLC16A3, CLDN1	256	5.44341	0.105204
MF	GO:0008022~protein C-terminus binding	8	0.0137575	ECM1, ERBB2, FN1, SDC1, LMO7, PPARG, SDCBP2, KCNK3	251	3.16139	0.345466
MF	GO:0044548~S100 protein binding	3	0.0142167	S100A6, KCNK3, S100A11	251	16.1739	0.345466
MF	GO:0004867~serine-type endopeptidase inhibitor activity	6	0.0142755	SERPINB3, SLPI, COL7A1, PI3, SERPINB5, WFDC2	251	4.19323	0.345466
BP	GO:0098869~cellular oxidant detoxification	5	0.0146909	GPX3, HBB, HBA2, PTGS2, PTGES	248	5.28934	0.505295
BP	GO:0006805~xenobiotic metabolic process	6	0.0147987	ABCC3, NQO1, UGT1A10, CYP2S1, AOX1, CYP3A5	248	4.15658	0.505295
BP	GO:0032868~response to insulin	5	0.0153677	HSD11B2, VGF, ABCC8, SLC2A1, ADM	248	5.21882	0.505295
BP	GO:0006821~chloride transport	5	0.0160638	GABRP, CLDN4, CLIC3, FXYD3, SLC6A14	248	5.15015	0.505295
BP	GO:0006813~potassium ion transport	5	0.0160638	ABCC8, FXYD3, KCNK16, KCNN4, KCNK3	248	5.15015	0.505295
BP	GO:0030199~collagen fibril organization	5	0.0160638	COMP, MMP11, COL11A1, DPT, LOXL2	248	5.15015	0.505295
BP	GO:0007154~cell communication	4	0.0162142	GJB2, GJB3, GJB5, CCL19	248	7.45545	0.505295
BP	GO:0043588~skin development	4	0.0162142	COMP, GJB3, ITGA3, ITGB6	248	7.45545	0.505295
MF	GO:0005179~hormone activity	6	0.0164747	TTR, VGF, UCN3, SST, ADM, CHGB	251	4.04347	0.379704
CC	GO:0045202~synapse	14	0.0166511	NQO1, GABRP, SNAP25, PTPRN, CPLX2, CLU, CHRDL1, SYT7, SCGN, VGF, SST, KIF1A, SLC16A3, KCNK3	256	2.10033	0.123502
CC	GO:0043005~neuron projection	11	0.0167031	PCSK2, GABRP, SNAP25, SCGN, RTN1, VGF, NRCAM, S100A4, KCNN4, PTGS2, EPHA2	256	2.40812	0.123502
BP	GO:0030335~positive regulation of cell migration	9	0.0192241	SERPINB3, GRB7, CLDN4, CXCL12, CEACAM6, LAMC2, INSM1, CLDN1, EPHA2	248	2.68909	0.581371
BP	GO:0030322~stabilization of membrane potential	3	0.0193338	KCNK16, KCNN4, KCNK3	248	13.8145	0.581371
MF	GO:0005102~receptor binding	12	0.0199545	BEX1, CXCL12, LAMA3, NMU, IGFL2, FN1, ADM, PTK6, LAMC2, PLAT, CLU, CD22	251	2.21994	0.438999
BP	GO:0001503~ossification	5	0.0206549	CLEC3B, ECM1, COL11A1, CHRDL1, LTF	248	4.77331	0.590266
BP	GO:0050796~regulation of insulin secretion	4	0.0206628	NEUROD1, SNAP25, G6PC2, SYT7	248	6.80715	0.590266
BP	GO:0045429~positive regulation of nitric oxide biosynthetic process	4	0.0206628	HBB, PTX3, PTGS2, CLU	248	6.80715	0.590266
MF	GO:0030020~extracellular matrix structural constituent conferring tensile strength	4	0.021441	COL17A1, COL11A1, COL7A1, COL10A1	251	6.70916	0.451194
BP	GO:0002063~chondrocyte development	3	0.0215704	COMP, ECM1, COL11A1	248	13.047	0.59601
BP	GO:0030182~neuron differentiation	7	0.0218203	NEUROD1, RTN1, ERBB2, INSM1, BHLHA15, MET, EPHA2	248	3.22339	0.59601
BP	GO:0006958~complement activation, classical pathway	6	0.021907	IGLL5, CR2, C7, C4BPB, CLU, CD55	248	3.75755	0.59601
MF	GO:0005515~protein binding	183	0.0229124	IL1RN, CXCL17, IHH, PLAT, AQP5, C4BPB, GIMAP7, CLDN1, CLU, TMEM92, LOXL2, COMP, LGALS4, SCGN, TCL1A, TRIM29, LIPH, PDK4, NRCAM, PRSS8, PTGDS, SLC16A3, PITX1, CHGB, SLC30A8, KIRREL2, S100A2, ARL14, LMO4, IGFBP3, APLP1, KRT7, KCNK16, ANXA10, BHLHA15, DKK1, SDCBP2, LEMD1, TM4SF1, CLDN4, C1ORF116, IFI27, SLPI, SCG5, S100A6, LY6D, PRR15, S100A4, SCG3, SCG2, PTGES, EPHA2, COL17A1, GRB7, BEX1, RTN1, CRA…	251	1.09207	0.462067
BP	GO:0050918~positive chemotaxis	4	0.0231131	BMP4, S100A4, SCG2, MET	248	6.52352	0.602637
BP	GO:0001516~prostaglandin biosynthetic process	3	0.0239086	PTGDS, PTGS2, PTGES	248	12.3604	0.602637
BP	GO:2000811~negative regulation of anoikis	3	0.0239086	CEACAM6, CEACAM5, PDK4	248	12.3604	0.602637
BP	GO:0042326~negative regulation of phosphorylation	3	0.0239086	BMP4, CDKN2B, CDKN2A	248	12.3604	0.602637
BP	GO:0008209~androgen metabolic process	3	0.0239086	DHRS9, HSD17B2, ADM	248	12.3604	0.602637
BP	GO:0090191~negative regulation of branching involved in ureteric bud morphogenesis	2	0.0252843	BMP4, TACSTD2	248	78.2823	0.610385
BP	GO:0003326~pancreatic A cell fate commitment	2	0.0252843	NEUROD1, NKX2-2	248	78.2823	0.610385
BP	GO:0003329~pancreatic PP cell fate commitment	2	0.0252843	NEUROD1, NKX2-2	248	78.2823	0.610385
BP	GO:0006955~immune response	13	0.0259462	CR2, IL1RN, CCL21, CXCL13, VPREB3, CD79B, FCER2, CXCL12, SLPI, ITGB6, CCL19, HLA-DQA2, CD22	248	2.04762	0.617663
MF	GO:0031732~CCR7 chemokine receptor binding	2	0.0262187	CCL21, CCL19	251	75.4781	0.506143
BP	GO:0071805~potassium ion transmembrane transport	6	0.0277014	SNAP25, ABCC8, HPN, KCNK16, KCNN4, KCNK3	248	3.53153	0.635476
BP	GO:0045666~positive regulation of neuron differentiation	5	0.0279173	NEUROD1, BMP4, CXCL12, NRCAM, NKX2-2	248	4.34901	0.635476
MF	GO:0004745~retinol dehydrogenase activity	3	0.0281855	SDR16C5, DHRS9, ADH1B	251	11.3217	0.506143
MF	GO:0008009~chemokine activity	4	0.0282353	CXCL12, CCL21, CCL19, CXCL13	251	6.03825	0.506143
BP	GO:0001501~skeletal system development	6	0.0284878	COMP, IHH, COL10A1, PITX1, HOXC10, EPHA2	248	3.50518	0.635476
BP	GO:0006693~prostaglandin metabolic process	3	0.0288783	HPGD, CYP2S1, PTGES	248	11.1832	0.635476
BP	GO:0002009~morphogenesis of an epithelium	3	0.0288783	KRT16, CA9, SERPINB5	248	11.1832	0.635476
BP	GO:0032355~response to estradiol	5	0.028919	NQO1, GJB2, HPGD, IHH, PTGS2	248	4.30122	0.635476
BP	GO:1902895~positive regulation of pri-miRNA transcription from RNA polymerase II promoter	4	0.0298987	BMP4, NGFR, KLF5, PPARG	248	5.90809	0.635682
MF	GO:0019903~protein phosphatase binding	5	0.0313221	ERBB2, PPARG, KCNN4, MET, CD22	251	4.19323	0.541425
BP	GO:0007157~heterophilic cell-cell adhesion via plasma membrane cell adhesion molecules	4	0.0313683	SELP, CEACAM6, CEACAM5, AMIGO2	248	5.79869	0.635682
BP	GO:0048260~positive regulation of receptor-mediated endocytosis	3	0.0315041	CCL21, CCL19, CLU	248	10.6749	0.635682
BP	GO:0070542~response to fatty acid	3	0.0315041	PLAT, FFAR1, PTGS2	248	10.6749	0.635682
BP	GO:0045861~negative regulation of proteolysis	3	0.0315041	SERPINB3, PLAT, CST4	248	10.6749	0.635682
BP	GO:0019835~cytolysis	3	0.0315041	GSDMB, C7, PLA2G2A	248	10.6749	0.635682
BP	GO:0010628~positive regulation of gene expression	13	0.0315245	IL33, CDKN2A, ITGA3, HPN, FN1, CLU, DKK1, BMP4, CDH3, ERBB2, AGR2, PPARG, NKX2-2	248	1.98764	0.635682
BP	GO:0008285~negative regulation of cell proliferation	12	0.0325741	BMP4, CDKN2B, FGFBP1, CDKN2A, SST, IGFBP3, DPT, ADM, INSM1, PTGS2, S100A11, PTGES	248	2.05555	0.649209
MF	GO:0004714~transmembrane receptor protein tyrosine kinase activity	4	0.0327969	ERBB2, MST1R, MET, EPHA2	251	5.69646	0.547369
MF	GO:0061629~RNA polymerase II sequence-specific DNA binding transcription factor binding	7	0.0339933	NEUROD1, SDR16C5, BEX1, IFI27, CDKN2A, DUSP26, PITX1	251	2.903	0.548426
BP	GO:0090026~positive regulation of monocyte chemotaxis	3	0.0342203	CXCL12, CXCL17, S100A14	248	10.2107	0.666517
BP	GO:0042908~xenobiotic transport	3	0.0342203	ABCC3, SLC2A1, SLC29A4	248	10.2107	0.666517
MF	GO:0042910~xenobiotic transporter activity	3	0.0365769	ABCC3, SLC2A1, SLC29A4	251	9.84497	0.556176
CC	GO:0045111~intermediate filament cytoskeleton	4	0.0365794	KRT17, KRT13, KRT7, EVPL	256	5.46186	0.248322
CC	GO:0005610~laminin-5 complex	2	0.0366377	LAMB3, LAMA3	256	53.7083	0.248322
CC	GO:0042583~chromaffin granule	2	0.0366377	CHGA, CLU	256	53.7083	0.248322
BP	GO:0043303~mast cell degranulation	3	0.037024	CHGA, PTGDS, CPLX2	248	9.78528	0.70212
BP	GO:0042573~retinoic acid metabolic process	3	0.037024	ADH1B, CYP2S1, CYP3A5	248	9.78528	0.70212
BP	GO:0033366~protein localization to secretory granule	2	0.0376867	CHGA, SCG3	248	52.1882	0.70212
BP	GO:0010560~positive regulation of glycoprotein biosynthetic process	2	0.0376867	CCL21, CCL19	248	52.1882	0.70212
MF	GO:0004888~transmembrane signaling receptor activity	7	0.0388752	CD79B, NGFR, CD79A, CLDN4, CR2, ERBB2, ACKR1	251	2.81035	0.556176
MF	GO:0004667~prostaglandin-D synthase activity	2	0.0390702	PTGDS, PTGES	251	50.3187	0.556176
MF	GO:0031735~CCR10 chemokine receptor binding	2	0.0390702	CCL19, CXCL13	251	50.3187	0.556176
BP	GO:0098609~cell-cell adhesion	7	0.0391887	CDH3, KIRREL2, TRIM29, ITGA3, LAMA3, NRCAM, S100A11	248	2.81013	0.716109
BP	GO:0007266~Rho protein signal transduction	4	0.0392732	NGFR, ITGA3, EPS8L1, EPS8L3	248	5.30727	0.716109
CC	GO:0070160~occluding junction	3	0.0407313	CLDN4, CLDN1, EPHA2	256	9.29567	0.266065
CC	GO:0035580~specific granule lumen	4	0.0414364	AOC1, SLPI, PTX3, LTF	256	5.19758	0.266065
BP	GO:0007399~nervous system development	11	0.0419859	PCSK2, BEX1, APLP1, FN1, IGF2BP2, MST1R, CPLX2, SDCBP2, MET, CHRDL1, RAPGEFL1	248	2.06006	0.757513
BP	GO:0048714~positive regulation of oligodendrocyte differentiation	3	0.0428836	IL33, PPARG, NKX2-2	248	9.03257	0.76565
MF	GO:0008236~serine-type peptidase activity	4	0.0429949	GZMK, HPN, TMPRSS4, PRSS8	251	5.11716	0.583292
MF	GO:0005506~iron ion binding	6	0.0433854	EGLN3, CYP2S1, AOX1, HBA2, CYP3A5, LTF	251	3.12323	0.583292
CC	GO:0005796~Golgi lumen	5	0.0439046	MMP11, MUC1, SDC1, MUC4, MUC20	256	3.7646	0.274685
BP	GO:0055085~transmembrane transport	8	0.0451087	ABCC3, GJB2, GJB4, ABCC8, GJB3, FXYD2, GJB5, AQP5	248	2.45591	0.785168
BP	GO:1902476~chloride transmembrane transport	5	0.0451794	GABRP, CLDN4, CLIC3, FXYD3, NMUR2	248	3.72773	0.785168
BP	GO:0008045~motor neuron axon guidance	3	0.0459343	LMO4, ERBB2, LAMC2	248	8.69803	0.785168
BP	GO:0042744~hydrogen peroxide catabolic process	3	0.0459343	GPX3, HBB, HBA2	248	8.69803	0.785168
CC	GO:0008305~integrin complex	3	0.046621	ITGA3, ITGB4, ITGB6	256	8.6317	0.284211
CC	GO:0045095~keratin filament	5	0.0477567	KRT17, KRT16, KRT14, KRT13, KRT7	256	3.66193	0.284211
BP	GO:0031016~pancreas development	3	0.0490624	IHH, MSLN, MET	248	8.38738	0.785168
BP	GO:0016540~protein autoprocessing	3	0.0490624	PCSK2, IHH, CTSE	248	8.38738	0.785168
BP	GO:0070372~regulation of ERK1 and ERK2 cascade	3	0.0490624	ERBB2, FN1, EPHA2	248	8.38738	0.785168
BP	GO:1905867~epididymis development	2	0.0499319	GJB2, GJB5	248	39.1411	0.785168
BP	GO:1904238~pericyte cell differentiation	2	0.0499319	BMP4, EPHA2	248	39.1411	0.785168
BP	GO:0030888~regulation of B cell proliferation	2	0.0499319	MZB1, CD22	248	39.1411	0.785168
BP	GO:0035989~tendon development	2	0.0499319	COMP, COL11A1	248	39.1411	0.785168
BP	GO:0044793~negative regulation by host of viral process	2	0.0499319	PTX3, LTF	248	39.1411	0.785168
BP	GO:1903237~negative regulation of leukocyte tethering or rolling	2	0.0499319	CXCL12, CCL21	248	39.1411	0.785168
MF	GO:0019905~syntaxin binding	4	0.0505711	SNAP25, CPLX2, SYT8, SYT7	251	4.79226	0.661525
BP	GO:0009615~response to virus	5	0.0520027	CXCL12, MST1R, CCL19, ITGB6, CLU	248	3.55828	0.810297
BP	GO:0007229~integrin-mediated signaling pathway	5	0.0534313	ITGA3, ITGB4, LAMA3, FN1, ITGB6	248	3.52623	0.825056
BP	GO:0018149~peptide cross-linking	3	0.0555407	FN1, PI3, EVPL	248	7.82823	0.838633
BP	GO:0007586~digestion	3	0.0555407	CAPN8, UCN3, SST	248	7.82823	0.838633
BP	GO:0009749~response to glucose	4	0.0557784	NEUROD1, SLC30A8, UCN3, NKX2-2	248	4.60484	0.838633
BP	GO:0043065~positive regulation of apoptotic process	9	0.0583552	NEUROD1, BMP4, HPGD, CDKN2A, IGFBP3, ADM, PPARG, PTGS2, CLU	248	2.15456	0.869746
MF	GO:0002020~protease binding	5	0.0595164	SERPINB3, COMP, ECM1, ITGA3, FN1	251	3.39991	0.758051
BP	GO:0060548~negative regulation of cell death	4	0.0598293	BMP4, AGR2, AGR3, CLU	248	4.47327	0.875257
BP	GO:0006629~lipid metabolic process	7	0.0605795	UGT1A10, IL1RN, VSIG2, LIPH, AOX1, PPARG, CLU	248	2.51365	0.875257
BP	GO:0009611~response to wounding	4	0.0619052	ITGB4, TMPRSS4, FN1, ADM	248	4.41027	0.875257
BP	GO:0030185~nitric oxide transport	2	0.0620219	HBB, HBA2	248	31.3129	0.875257
BP	GO:0046541~saliva secretion	2	0.0620219	AQP5, KCNN4	248	31.3129	0.875257
BP	GO:0071284~cellular response to lead ion	2	0.0620219	PTGS2, CLDN1	248	31.3129	0.875257
BP	GO:0043552~positive regulation of phosphatidylinositol 3-kinase activity	3	0.0622995	CCL21, CD19, CCL19	248	7.33896	0.875257
MF	GO:0004713~protein tyrosine kinase activity	5	0.0627271	ERBB2, PTK6, MST1R, MET, EPHA2	251	3.33974	0.76299
MF	GO:0005254~chloride channel activity	4	0.063057	GABRP, CLDN4, CLIC3, FXYD3	251	4.37554	0.76299
BP	GO:0031069~hair follicle morphogenesis	3	0.0657784	FOXQ1, NGFR, KRT17	248	7.11657	0.909227
BP	GO:0032570~response to progesterone	3	0.0657784	GJB2, CLDN4, NKX2-2	248	7.11657	0.909227
BP	GO:0042127~regulation of cell proliferation	6	0.0678263	EGLN3, ERBB2, MZB1, CLU, S100A11, FUT3	248	2.74675	0.930034
MF	GO:0002039~p53 binding	4	0.0697848	MUC1, TRIM29, CDKN2A, DUSP26	251	4.19323	0.823801
BP	GO:0001938~positive regulation of endothelial cell proliferation	4	0.0705378	BMP4, ECM1, CXCL12, SCG2	248	4.17505	0.959538
BP	GO:0009636~response to toxic substance	4	0.0727764	NQO1, SLC6A14, SDC1, CLDN1	248	4.12012	0.967673
BP	GO:0050873~brown fat cell differentiation	3	0.0729241	FABP4, LAMB3, PTGS2	248	6.70991	0.967673
BP	GO:0009888~tissue development	3	0.0729241	LAMB3, LAMA3, LAMC2	248	6.70991	0.967673
BP	GO:0033085~negative regulation of T cell differentiation in thymus	2	0.0739586	BMP4, IHH	248	26.0941	0.967673
BP	GO:1990349~gap junction-mediated intercellular transport	2	0.0739586	GJB2, GJB4	248	26.0941	0.967673
CC	GO:0030054~cell junction	7	0.0743281	CDH3, GJB4, GJB3, ITGB4, ITGB6, TSPAN1, SLC7A2	256	2.37948	0.431811
BP	GO:0008217~regulation of blood pressure	4	0.0750466	CHGA, HBB, PPARG, PTGS2	248	4.06661	0.974469
BP	GO:0042113~B cell activation	3	0.0765867	CD79A, MS4A1, CD22	248	6.52352	0.979623
BP	GO:0042476~odontogenesis	3	0.0765867	BMP4, SDC1, AQP5	248	6.52352	0.979623
MF	GO:0051287~NAD binding	3	0.0776677	HSD11B2, HPGD, AOX1	251	6.46955	0.88026
MF	GO:0016491~oxidoreductase activity	7	0.079579	SDR16C5, HPGD, ADH1B, HSD17B2, AOX1, CYP3A5, CP	251	2.33782	0.88026
BP	GO:0051591~response to cAMP	3	0.0803062	VGF, SDC1, PLAT	248	6.34721	0.990751
BP	GO:0006654~phosphatidic acid biosynthetic process	3	0.0803062	LPCAT4, LIPH, PLA2G2A	248	6.34721	0.990751
BP	GO:0031100~animal organ regeneration	3	0.0803062	CXCL12, ADM, PPARG	248	6.34721	0.990751
BP	GO:0045765~regulation of angiogenesis	3	0.0803062	ERBB2, CXCL13, EPHA2	248	6.34721	0.990751
MF	GO:0019825~oxygen binding	3	0.0815445	HBB, HBA2, CYP3A5	251	6.28984	0.88026
BP	GO:0001890~placenta development	3	0.0840808	GJB3, HSD17B2, PPARG	248	6.18018	0.990751
BP	GO:0006919~activation of cysteine-type endopeptidase activity involved in apoptotic process	4	0.0844347	NGFR, EGLN3, CDKN2A, PPARG	248	3.86579	0.990751
BP	GO:0050830~defense response to Gram-positive bacterium	5	0.0845219	CHGA, PLA2G2A, ADM, EPHA2, LTF	248	3.01086	0.990751
MF	GO:0019838~growth factor binding	3	0.0854798	FGFBP1, ERBB2, EPHA2	251	6.11984	0.88026
MF	GO:0017080~sodium channel regulator activity	3	0.0854798	FXYD3, FXYD2, PRSS8	251	6.11984	0.88026
MF	GO:0005504~fatty acid binding	3	0.0854798	FABP4, CRABP2, PTGDS	251	6.11984	0.88026
BP	GO:0002606~positive regulation of dendritic cell antigen processing and presentation	2	0.0857441	CCL21, CCL19	248	22.3664	0.990751
BP	GO:1903348~positive regulation of bicellular tight junction assembly	2	0.0857441	CLDN1, EPHA2	248	22.3664	0.990751
BP	GO:0002043~blood vessel endothelial cell proliferation involved in sprouting angiogenesis	2	0.0857441	BMP4, EPHA2	248	22.3664	0.990751
BP	GO:0071456~cellular response to hypoxia	5	0.091989	EGLN3, UCN3, PPARG, PTGS2, KCNK3	248	2.92098	0.990751
MF	GO:0042056~chemoattractant activity	3	0.0935171	BMP4, S100A4, SCG2	251	5.80601	0.942964
BP	GO:0007169~transmembrane receptor protein tyrosine kinase signaling pathway	5	0.0939035	ERBB2, PTK6, MST1R, MET, EPHA2	248	2.89934	0.990751
CC	GO:0019815~B cell receptor complex	2	0.094753	CD79B, CD79A	256	20.1406	0.534698
BP	GO:0033627~cell adhesion mediated by integrin	3	0.0957146	ITGA3, ITGB4, ITGB6	248	5.72797	0.990751
BP	GO:0050853~B cell receptor signaling pathway	5	0.0958369	CD79B, IGLL5, CD79A, CD19, MS4A1	248	2.87802	0.990751
CC	GO:0005789~endoplasmic reticulum membrane	20	0.0964209	UGT1A10, RTN1, PLA2G2A, HPN, IHH, PTGS2, CYP3A5, ERN2, SDR16C5, HSD11B2, G6PC2, IFI27, DHRS9, LPCAT4, FXYD3, CYP2S1, HSD17B2, PTGDS, TMED6, PTGES	256	1.44897	0.534698
BP	GO:0002638~negative regulation of immunoglobulin production	2	0.0973802	IL33, CD22	248	19.5706	0.990751
BP	GO:0045606~positive regulation of epidermal cell differentiation	2	0.0973802	BMP4, SFN	248	19.5706	0.990751
BP	GO:0030858~positive regulation of epithelial cell differentiation	2	0.0973802	CDKN2B, NKX2-2	248	19.5706	0.990751
BP	GO:0010756~positive regulation of plasminogen activation	2	0.0973802	CLEC3B, HPN	248	19.5706	0.990751
BP	GO:0021520~spinal cord motor neuron cell fate specification	2	0.0973802	LMO4, HOXC10	248	19.5706	0.990751
BP	GO:0031915~positive regulation of synaptic plasticity	2	0.0973802	CPLX2, PTGS2	248	19.5706	0.990751
BP	GO:0071356~cellular response to tumor necrosis factor	5	0.0977889	TCL1A, FABP4, CCL21, CCL19, CLDN1	248	2.85702	0.990751
BP	GO:0001895~retina homeostasis	3	0.0996897	CDH3, CST4, LTF	248	5.59159	0.990751
BP	GO:0009887~animal organ morphogenesis	5	0.0997595	COMP, LAMB3, LAMA3, APLP1, LAMC2	248	2.83631	0.990751
